# Supplementary material for: Validation of an Automated Cell Counter Method for HLA-DR and CD3 Expression in Cells Obtained from Low Volume Human Tears
Source: Diagnostics (Basel). 2025 Apr 28;15(9):1124. doi: 10.3390/diagnostics15091124 (PMC12071788; doi:10.3390/diagnostics15091124)
Supplement: Supplementary file 1 [file diagnostics-15-01124-s001.zip]

Archive with 1 entries (1 files):
- diagnostics-3582547-supplementary.pdf
